# Supplementary material for: Racial Disparities and Sex Differences in Early- and Late-Onset Colorectal Cancer Incidence, 2001–2018
Source: Front Oncol. 2021 Sep 9;11:734998. doi: 10.3389/fonc.2021.734998 (PMC8459723; doi:10.3389/fonc.2021.734998)
Supplement: Supplementary file 6 [file Table_1.xlsx]

## Sheet: T1_age
Table 1. Age-adjusted liver cancer incidence rates per 100,000 person-years (1978-1982 and 2008-2012).
Age		2001				2016				Trend 1	Trend 2	Joinpoint	AAPC	AAPC 95% CI
		Cases	Rate	95% CI		Cases	Rate	95% CI		APC (%)	APC (%)		(%)
20-49
Proximal
Cecum
Ascending
Transverse
Distal
Decending
Sigmoid
Rectal
Rectosigmoid Junction
Rectum
50-74
Proximal
Cecum
Ascending
Transverse
Distal
Decending
Sigmoid
Rectal
Rectosigmoid Junction
Rectum
Uganda						365	8.1	(7.0, 9.1)		2.6			2.6	(-3.8, 9.5)
Eastern Asia
China						17579	13.5	(13.3, 13.7)		-1.9*			-1.9*	(-2.3, -1.4)
Japan		9485	16.2	(15.9, 16.6)		23325	14.3	(14.1, 14.5)		2.5	-4.0*	1995	-0.8	(-1.8, 0.2)
Korea						14243	20.4	(20.0, 20.7)		-2.2*			-2.2*	(-3.2, -1.2)
South-Eastern Asia
Phillipines						2331	8.8	(8.4, 9.2)		-1.7*			-1.7*	(-2.7, -0.6)
Thailand						2381	20.4	(19.5, 21.3)		2.3*			2.3*	(0.2, 4.4)
South-Western Asia
India						2745	3	(2.9, 3.2)		1.7*			1.7*	(1.2, 2.1)
Israel		495	2	(1.8, 2.2)		1026	1.9	(1.8, 2.1)		-1.7			-1.7	(-4.3, 0.9)
Kuwait		26	2.6	(1.5, 3.6)		142	4.1	(3.4, 4.8)		-0.5			-0.5	(-2.7, 1.8)
Central and Eastern Europe
Belarus						2007	2.6	(2.4, 2.7)		-0.8			-0.8	(-2.3, 0.7)
Czech Republic						4546	4.3	(4.2, 4.5)		-0.3			-0.3	(-0.9, 0.3)
Poland						280	2.2	(1.9, 2.5)		-2.6			-2.6	(-7.3, 2.4)
Slovakia		1202	3.8	(3.5, 4.0)		1266	4.9	(4.6, 5.2)		-0.1*	2.4*	2000	0.7*	(0.7, 0.7)
North-Western Europe
Denmark		1201	2.7	(2.6, 2.9)		1797	3.4	(3.2, 3.5)		-0.4*	3.2*	2000	0.8*	(0.7, 0.8)
Iceland		33	2.3	(1.5, 3.1)		72	2.8	(2.1, 3.5)		0.7			0.7	(-1.9, 3.4)
Ireland						1080	3.2	(3.0, 3.4)		6.7*			6.7*	(6.2, 7.2)
Norway		418	1.3	(1.1, 1.4)		939	2.1	(1.9, 2.2)		-0.7	3.4	1995	1.4	(-0.1, 2.9)
Sweden1		3063	3.6	(3.4, 3.7)		2820	3.1	(2.9, 3.2)		-0.9			-0.9	(-2.5, 0.7)
United Kingdom						20844	3.4	(3.4, 3.5)		4.4*			4.4*	(3.9, 4.9)
North-Eastern Europe
Estonia						475	3.4	(3.0, 3.7)		0.8*			0.8*	(0.1, 1.4)
Finland1		1043	3	(2.8, 3.2)		2481	3.9	(3.7, 4.1)		0.7			0.7	(-0.5, 1.8)
Latvia						439	3.4	(3.1, 3.8)		1.7*			1.7*	(0.6, 2.8)
Lithuania						992	3.2	(3.0, 3.4)		1.9*			1.9*	(0.3, 3.5)
Southern Europe
Croatia						2518	5.4	(5.1, 5.6)		2.2			2.2	(-1.0, 5.4)
Italy		270	5.2	(4.6, 5.9)		934	9.8	(9.0, 10.5)		5.2*	-2.6	2000	2.5*	(0.9, 4.1)
Malta						103	2.5	(2.0, 3.1)		3.8			3.8	(-0.3, 8.1)
Slovenia						833	3.9	(3.6, 4.2)		4.1*			4.1*	(2.2, 6.0)
Spain		214	3.8	(3.3, 4.4)		467	5.8	(5.2, 6.4)		1.9*			1.9*	(0.9, 2.9)
Western Europe
Austria						298	4.3	(3.8, 4.8)		2.6			2.6	(-0.9, 6.3)
France		436	2.9	(2.6, 3.2)		2227	7.1	(6.8, 7.5)		5.5*	0.8	1995	3.1*	(2.1, 4.1)
Germany		235	2.6	(2.2, 2.9)		633	5.4	(4.9, 5.9)		2.8*			2.8*	(2.1, 3.6)
The Netherlands						2675	1.8	(1.7, 1.9)		2.4*			2.4*	(0.2, 4.7)
Switzerland		369	4	(3.6, 4.5)		769	6.2	(5.7, 6.6)		1.9*			1.9*	(1.1, 2.7)
North America
Canada		1527	1.4	(1.3, 1.5)		8189	3.8	(3.7, 3.9)		3.4*			3.4*	(2.9, 3.9)
Costa Rica		54	2.9	(2.0, 3.7)		777	3.6	(3.3, 3.9)		1.4*			1.4*	(0.2, 2.7)
Puerto Rico		382	2.3	(2.1, 2.6)		1705	5	(4.7, 5.2)		3.2*			3.2*	(1.8, 4.5)
United States2		2539	1.8	(1.8, 1.9)		13130	5.8	(5.7, 5.9)		4.0*			4.0*	(3.9, 4.2)
South America
Brazil						221	3.4	(3.0, 3.9)		2.1			2.1	(-7.6, 12.8)
Colombia						470	3.9	(3.5, 4.3)		2.8*			2.8*	(2.1, 3.6)
Ecuador						417	4.2	(3.7, 4.7)		2.6*			2.6*	(0.8, 4.3)
Oceania
Australia						6291	4.3	(4.2, 4.4)		4.9*			4.9*	(4.4, 5.3)
New Zealand						1413	4.1	(3.8, 4.3)		3.4*			3.4*	(2.9, 4.0)
*Statistically significant at the 0.05 level
NRegistry contributed national level data
1Data provided by the NORDCAN database for years 2008-2012
2Includes SEER 9 registries (Atlanta, Connecticut, Detroit, Hawaii, Iowa, New Mexico, San Fransisco-Oakland, Seattle-Puget Sound, and Utah)

## Sheet: TableS1
Supplemental Table S1. Age‐adjusted colorectal cancer incidence rates for all ages per 100,000 person‐years.
All Ages	2001-2002						2017-2018						Trend 1	Trend 2	Trend 3	Joinpoint 1	Joinpoint 2	AAPC	AAPC 95% CI
	Cases	Rate	95% CI	IRR	95% CI		Cases	Rate	95% CI	IRR	95% CI		APC (%)	APC (%)	APC (%)			(%)
All Colorectal Cancer
Non-Hispanic White	249095	53.8268	(53.83, 54.25)	1	–		198188	35.2231	(35.06, 35.38)	1	–		-3.18*	-1.80*		2011-2012		-2.67*	(-3.04, -2.30)
Non-Hispanic Black	30381	60.7022	(60.70, 62.11)	1.12773	(1.11, 1.14)		33328	40.7018	(40.25, 41.16)	1.15554	(1.14, 1.17)		-2.70*					-2.70*	(-3.03, -2.38)
Hispanic	15439	43.4878	(43.49, 44.96)	0.807921	(0.79, 0.82)		26251	31.7912	(31.39, 32.19)	0.902567	(0.89, 0.91)		-1.25	-2.97	-1.58	2005-2006	2011-2012	-2.02*	(-2.77, -1.26)
American Indian/Alaskan Native	1231	40.523	(40.52, 45.68)	0.752841	(0.71, 0.80)		1951	37.3799	(35.68, 39.14)	1.06123	(1.01, 1.11)		-0.71*					-0.71*	(-1.25, -0.16)
Asian/Pacific Islander	7189	41.2692	(41.27, 43.32)	0.766704	(0.75, 0.78)		11323	28.1502	(27.63, 28.68)	0.799197	(0.78, 0.81)		-2.47*					-2.47*	(-2.61, -2.34)
Proximal Colon Cancer
Non-Hispanic White	105511	22.5743	(22.57, 22.85)	1	–		83835	14.3895	(14.29, 14.49)	1	–		-2.91*					-2.91*	(-3.13, -2.70)
Non-Hispanic Black	13350	26.9668	(26.97, 27.92)	1.19458	(1.17, 1.22)		14601	18.1569	(17.85, 18.46)	1.26182	(1.24, 1.28)		-1.10	-3.10*		2005-2006		-2.60*	(-2.88, -2.33)
Hispanic	5549	16.3497	(16.35, 17.28)	0.724262	(0.70, 0.74)		9410	12.1965	(11.94, 12.46)	0.847597	(0.83, 0.87)		-0.61	-3.08	-1.82	2005-2006	2011-2012	-1.99*	(-2.52, -1.47)
American Indian/Alaskan Native	411	13.5626	(13.56, 16.69)	0.600798	(0.55, 0.66)		655	12.9457	(11.93, 14.02)	0.899663	(0.83, 0.97)		-0.89					-0.89	(-2.05, 0.28)
Asian/Pacific Islander	2240	13.4849	(13.48, 14.71)	0.597356	(0.57, 0.62)		3266	8.3969	(8.11, 8.70)	0.583544	(0.56, 0.60)		-3.06*					-3.06*	(-3.33, -2.79)
Distal Colon Cancer
Non-Hispanic White	61255	13.2457	(13.25, 13.46)	1	–		43210	7.8906	(7.81, 7.97)	1	–		-4.27*	-1.60		2011-2012		-3.27*	(-3.78, -2.77)
Non-Hispanic Black	7592	14.8549	(14.85, 15.55)	1.12149	(1.10, 1.15)		7449	8.9426	(8.73, 9.15)	1.13332	(1.11, 1.16)		-3.48*					-3.48*	(-3.76, -3.20)
Hispanic	4050	11.0414	(11.04, 11.78)	0.833584	(0.81, 0.86)		6403	7.4284	(7.24, 7.62)	0.941424	(0.92, 0.97)		-2.80*					-2.80*	(-3.14, -2.46)
American Indian/Alaskan Native	333	10.3979	(10.40, 13.10)	0.785002	(0.70, 0.87)		469	8.8265	(8.02, 9.69)	1.11861	(1.02, 1.23)		-1.35*					-1.35*	(-2.23, -0.46)
Asian/Pacific Islander	2231	12.3993	(12.40, 13.53)	0.9361	(0.90, 0.98)		3357	8.2008	(7.92, 8.49)	1.03931	(1.00, 1.08)		-2.86*					-2.86*	(-3.10, -2.63)
Rectal Cancer
Non-Hispanic White	67301	14.6354	(14.64, 14.86)	1	–		59357	10.928	(10.84, 11.02)	1	–		-2.51*	-0.67		2011-2012		-1.82*	(-2.04, -1.61)
Non-Hispanic Black	7032	13.3838	(13.38, 14.04)	0.914481	(0.89, 0.94)		9007	10.6996	(10.47, 10.93)	0.9791	(0.96, 1.00)		-1.63*					-1.63*	(-2.09, -1.17)
Hispanic	4828	12.4697	(12.47, 13.24)	0.852023	(0.83, 0.88)		8817	10.0397	(9.82, 10.26)	0.918713	(0.90, 0.94)		-1.62*					-1.62*	(-1.95, -1.28)
American Indian/Alaskan Native	397	11.4305	(11.43, 14.12)	0.781017	(0.71, 0.86)		706	13.2586	(12.26, 14.31)	1.21327	(1.13, 1.31)		0.24					0.24	(-0.45, 0.92)
Asian/Pacific Islander	2444	12.9972	(13.00, 14.13)	0.888066	(0.85, 0.92)		4200	10.2473	(9.94, 10.57)	0.93771	(0.91, 0.97)		-1.70*					-1.70*	(-1.89, -1.51)
*Statistically significant at the 0.05 level.
IRR, incidence rate ratio; CI, confidence interval; APC, annual percent change; AAPC, average annual percent change.
