# Supplementary material for: Racial Disparities and Sex Differences in Early- and Late-Onset Colorectal Cancer Incidence, 2001–2018
Source: Front Oncol. 2021 Sep 9;11:734998. doi: 10.3389/fonc.2021.734998 (PMC8459723; doi:10.3389/fonc.2021.734998)
Supplement: Supplementary file 7 [file Table_2.xlsx]

## Sheet: T1_age
Table 1. Age-adjusted liver cancer incidence rates per 100,000 person-years (1978-1982 and 2008-2012).
Age		2001				2016				Trend 1	Trend 2	Joinpoint	AAPC	AAPC 95% CI
		Cases	Rate	95% CI		Cases	Rate	95% CI		APC (%)	APC (%)		(%)
20-49
Proximal
Cecum
Ascending
Transverse
Distal
Decending
Sigmoid
Rectal
Rectosigmoid Junction
Rectum
50-74
Proximal
Cecum
Ascending
Transverse
Distal
Decending
Sigmoid
Rectal
Rectosigmoid Junction
Rectum
Uganda						365	8.1	(7.0, 9.1)		2.6			2.6	(-3.8, 9.5)
Eastern Asia
China						17579	13.5	(13.3, 13.7)		-1.9*			-1.9*	(-2.3, -1.4)
Japan		9485	16.2	(15.9, 16.6)		23325	14.3	(14.1, 14.5)		2.5	-4.0*	1995	-0.8	(-1.8, 0.2)
Korea						14243	20.4	(20.0, 20.7)		-2.2*			-2.2*	(-3.2, -1.2)
South-Eastern Asia
Phillipines						2331	8.8	(8.4, 9.2)		-1.7*			-1.7*	(-2.7, -0.6)
Thailand						2381	20.4	(19.5, 21.3)		2.3*			2.3*	(0.2, 4.4)
South-Western Asia
India						2745	3	(2.9, 3.2)		1.7*			1.7*	(1.2, 2.1)
Israel		495	2	(1.8, 2.2)		1026	1.9	(1.8, 2.1)		-1.7			-1.7	(-4.3, 0.9)
Kuwait		26	2.6	(1.5, 3.6)		142	4.1	(3.4, 4.8)		-0.5			-0.5	(-2.7, 1.8)
Central and Eastern Europe
Belarus						2007	2.6	(2.4, 2.7)		-0.8			-0.8	(-2.3, 0.7)
Czech Republic						4546	4.3	(4.2, 4.5)		-0.3			-0.3	(-0.9, 0.3)
Poland						280	2.2	(1.9, 2.5)		-2.6			-2.6	(-7.3, 2.4)
Slovakia		1202	3.8	(3.5, 4.0)		1266	4.9	(4.6, 5.2)		-0.1*	2.4*	2000	0.7*	(0.7, 0.7)
North-Western Europe
Denmark		1201	2.7	(2.6, 2.9)		1797	3.4	(3.2, 3.5)		-0.4*	3.2*	2000	0.8*	(0.7, 0.8)
Iceland		33	2.3	(1.5, 3.1)		72	2.8	(2.1, 3.5)		0.7			0.7	(-1.9, 3.4)
Ireland						1080	3.2	(3.0, 3.4)		6.7*			6.7*	(6.2, 7.2)
Norway		418	1.3	(1.1, 1.4)		939	2.1	(1.9, 2.2)		-0.7	3.4	1995	1.4	(-0.1, 2.9)
Sweden1		3063	3.6	(3.4, 3.7)		2820	3.1	(2.9, 3.2)		-0.9			-0.9	(-2.5, 0.7)
United Kingdom						20844	3.4	(3.4, 3.5)		4.4*			4.4*	(3.9, 4.9)
North-Eastern Europe
Estonia						475	3.4	(3.0, 3.7)		0.8*			0.8*	(0.1, 1.4)
Finland1		1043	3	(2.8, 3.2)		2481	3.9	(3.7, 4.1)		0.7			0.7	(-0.5, 1.8)
Latvia						439	3.4	(3.1, 3.8)		1.7*			1.7*	(0.6, 2.8)
Lithuania						992	3.2	(3.0, 3.4)		1.9*			1.9*	(0.3, 3.5)
Southern Europe
Croatia						2518	5.4	(5.1, 5.6)		2.2			2.2	(-1.0, 5.4)
Italy		270	5.2	(4.6, 5.9)		934	9.8	(9.0, 10.5)		5.2*	-2.6	2000	2.5*	(0.9, 4.1)
Malta						103	2.5	(2.0, 3.1)		3.8			3.8	(-0.3, 8.1)
Slovenia						833	3.9	(3.6, 4.2)		4.1*			4.1*	(2.2, 6.0)
Spain		214	3.8	(3.3, 4.4)		467	5.8	(5.2, 6.4)		1.9*			1.9*	(0.9, 2.9)
Western Europe
Austria						298	4.3	(3.8, 4.8)		2.6			2.6	(-0.9, 6.3)
France		436	2.9	(2.6, 3.2)		2227	7.1	(6.8, 7.5)		5.5*	0.8	1995	3.1*	(2.1, 4.1)
Germany		235	2.6	(2.2, 2.9)		633	5.4	(4.9, 5.9)		2.8*			2.8*	(2.1, 3.6)
The Netherlands						2675	1.8	(1.7, 1.9)		2.4*			2.4*	(0.2, 4.7)
Switzerland		369	4	(3.6, 4.5)		769	6.2	(5.7, 6.6)		1.9*			1.9*	(1.1, 2.7)
North America
Canada		1527	1.4	(1.3, 1.5)		8189	3.8	(3.7, 3.9)		3.4*			3.4*	(2.9, 3.9)
Costa Rica		54	2.9	(2.0, 3.7)		777	3.6	(3.3, 3.9)		1.4*			1.4*	(0.2, 2.7)
Puerto Rico		382	2.3	(2.1, 2.6)		1705	5	(4.7, 5.2)		3.2*			3.2*	(1.8, 4.5)
United States2		2539	1.8	(1.8, 1.9)		13130	5.8	(5.7, 5.9)		4.0*			4.0*	(3.9, 4.2)
South America
Brazil						221	3.4	(3.0, 3.9)		2.1			2.1	(-7.6, 12.8)
Colombia						470	3.9	(3.5, 4.3)		2.8*			2.8*	(2.1, 3.6)
Ecuador						417	4.2	(3.7, 4.7)		2.6*			2.6*	(0.8, 4.3)
Oceania
Australia						6291	4.3	(4.2, 4.4)		4.9*			4.9*	(4.4, 5.3)
New Zealand						1413	4.1	(3.8, 4.3)		3.4*			3.4*	(2.9, 4.0)
*Statistically significant at the 0.05 level
NRegistry contributed national level data
1Data provided by the NORDCAN database for years 2008-2012
2Includes SEER 9 registries (Atlanta, Connecticut, Detroit, Hawaii, Iowa, New Mexico, San Fransisco-Oakland, Seattle-Puget Sound, and Utah)

## Sheet: TableS2
Supplemental Table S2. Age‐adjusted male early‐onset (20-49 years of age) colorectal cancer incidence rates per 100,000 person‐years.
20-49 Years	2001-2002						2017-2018						Trend 1	Trend 2	Trend 3	Joinpoint 1	Joinpoint 2	AAPC	AAPC 95% CI
	Cases	Rate	95% CI	IRR	95% CI		Cases	Rate	95% CI	IRR	95% CI		APC (%)	APC (%)	APC (%)			(%)
All Colorectal Cancer
Non-Hispanic White	9253	10.5206	(10.31, 10.74)	1	–		10035	14.0819	(13.81, 14.36)	1	–		1.85*					1.85*	(1.66, 2.04)
Non-Hispanic Black	1858	13.6495	(13.04, 14.28)	1.29741	(1.23, 1.36)		2125	14.4136	(13.80, 15.04)	1.02356	(0.98, 1.07)		0.24					0.24	(-0.04, 0.52)
Hispanic	1188	8.3052	(7.83, 8.80)	0.789423	(0.74, 0.84)		2471	10.4804	(10.07, 10.90)	0.744246	(0.71, 0.78)		0.97*					0.97*	(0.30, 1.64)
American Indian/Alaskan Native	83	8.6404	(6.88, 10.70)	0.821284	(0.66, 1.02)		155	16.5013	(13.99, 19.32)	1.17181	(1.00, 1.37)		6.58*	2.01		2009-2010		4.27*	(2.77, 5.79)
Asian/Pacific Islander	510	9.5853	(8.77, 10.46)	0.911098	(0.83, 1.00)		886	10.6599	(9.97, 11.39)	0.756993	(0.71, 0.81)		0.59					0.59	(-0.12, 1.32)
Proximal Colon Cancer
Non-Hispanic White	2674	3.0496	(2.93, 3.17)	1	–		2431	3.4034	(3.27, 3.54)	1	–		0.62*					0.62*	(0.33, 0.90)
Non-Hispanic Black	670	4.9246	(4.56, 5.31)	1.61483	(1.48, 1.76)		757	5.1372	(4.77, 5.52)	1.50943	(1.39, 1.64)		0.26					0.26	(-0.33, 0.85)
Hispanic	345	2.3784	(2.13, 2.65)	0.779906	(0.70, 0.87)		663	2.8072	(2.60, 3.03)	0.824822	(0.76, 0.90)		0.37					0.37	(-0.52, 1.26)
American Indian/Alaskan Native	26	2.7046	(1.77, 3.95)	0.88687	(0.60, 1.30)		37	3.9063	(2.74, 5.38)	1.14776	(0.83, 1.59)		3.01*					3.01*	(1.32, 4.73)
Asian/Pacific Islander	121	2.2395	(1.86, 2.68)	0.734359	(0.61, 0.88)		194	2.3132	(2.00, 2.66)	0.679673	(0.59, 0.79)		0.06					0.06	(-0.97, 1.10)
Distal Colon Cancer
Non-Hispanic White	2272	2.5757	(2.47, 2.68)	1	–		2768	3.8929	(3.75, 4.04)	1	–		2.63*					2.63*	(2.35, 2.92)
Non-Hispanic Black	443	3.2548	(2.96, 3.57)	1.26366	(1.14, 1.40)		515	3.5199	(3.22, 3.84)	0.904185	(0.82, 0.99)		0.80					0.80	(-0.03, 1.64)
Hispanic	254	1.806	(1.59, 2.04)	0.701169	(0.62, 0.80)		641	2.7151	(2.51, 2.93)	0.697449	(0.64, 0.76)		1.74*					1.74*	(0.55, 2.94)
American Indian/Alaskan Native	21	2.176	(1.35, 3.32)	0.844819	(0.55, 1.30)		31	3.2309	(2.19, 4.58)	0.829947	(0.58, 1.18)		1.90					1.90	(-0.14, 3.99)
Asian/Pacific Islander	108	2.0486	(1.68, 2.47)	0.795357	(0.66, 0.96)		223	2.6843	(2.34, 3.06)	0.689537	(0.60, 0.79)		6.71	-2.06	1.74	2005-2006	2011-2012	1.50	(-1.17, 4.24)
Rectal Cancer
Non-Hispanic White	3810	4.3272	(4.19, 4.47)	1	–		4450	6.2426	(6.06, 6.43)	1	–		2.37*					2.37*	(2.10, 2.65)
Non-Hispanic Black	606	4.4508	(4.10, 4.82)	1.02856	(0.94, 1.12)		753	5.0775	(4.72, 5.46)	0.813363	(0.75, 0.88)		0.27					0.27	(-0.87, 1.41)
Hispanic	516	3.6198	(3.31, 3.95)	0.836522	(0.76, 0.92)		1054	4.4743	(4.21, 4.75)	0.716737	(0.67, 0.77)		1.13*					1.13*	(0.48, 1.79)
American Indian/Alaskan Native	32	3.352	(2.29, 4.72)	0.774635	(0.55, 1.10)		79	8.5411	(6.75, 10.64)	1.3682	(1.10, 1.71)		12.85*	2.48		2007-2008		6.25*	(3.33, 9.27)
Asian/Pacific Islander	252	4.7377	(4.17, 5.36)	1.09487	(0.96, 1.24)		440	5.3218	(4.83, 5.84)	0.852497	(0.77, 0.94)		1.07					1.07	(-0.02, 2.18)
*Statistically significant at the 0.05 level.
IRR, incidence rate ratio; CI, confidence interval; APC, annual percent change; AAPC, average annual percent change.
