# Supplementary material for: Racial Disparities and Sex Differences in Early- and Late-Onset Colorectal Cancer Incidence, 2001–2018
Source: Front Oncol. 2021 Sep 9;11:734998. doi: 10.3389/fonc.2021.734998 (PMC8459723; doi:10.3389/fonc.2021.734998)
Supplement: Supplementary file 8 [file Table_3.xlsx]

## Sheet: T1_age
Table 1. Age-adjusted liver cancer incidence rates per 100,000 person-years (1978-1982 and 2008-2012).
Age		2001				2016				Trend 1	Trend 2	Joinpoint	AAPC	AAPC 95% CI
		Cases	Rate	95% CI		Cases	Rate	95% CI		APC (%)	APC (%)		(%)
20-49
Proximal
Cecum
Ascending
Transverse
Distal
Decending
Sigmoid
Rectal
Rectosigmoid Junction
Rectum
50-74
Proximal
Cecum
Ascending
Transverse
Distal
Decending
Sigmoid
Rectal
Rectosigmoid Junction
Rectum
Uganda						365	8.1	(7.0, 9.1)		2.6			2.6	(-3.8, 9.5)
Eastern Asia
China						17579	13.5	(13.3, 13.7)		-1.9*			-1.9*	(-2.3, -1.4)
Japan		9485	16.2	(15.9, 16.6)		23325	14.3	(14.1, 14.5)		2.5	-4.0*	1995	-0.8	(-1.8, 0.2)
Korea						14243	20.4	(20.0, 20.7)		-2.2*			-2.2*	(-3.2, -1.2)
South-Eastern Asia
Phillipines						2331	8.8	(8.4, 9.2)		-1.7*			-1.7*	(-2.7, -0.6)
Thailand						2381	20.4	(19.5, 21.3)		2.3*			2.3*	(0.2, 4.4)
South-Western Asia
India						2745	3	(2.9, 3.2)		1.7*			1.7*	(1.2, 2.1)
Israel		495	2	(1.8, 2.2)		1026	1.9	(1.8, 2.1)		-1.7			-1.7	(-4.3, 0.9)
Kuwait		26	2.6	(1.5, 3.6)		142	4.1	(3.4, 4.8)		-0.5			-0.5	(-2.7, 1.8)
Central and Eastern Europe
Belarus						2007	2.6	(2.4, 2.7)		-0.8			-0.8	(-2.3, 0.7)
Czech Republic						4546	4.3	(4.2, 4.5)		-0.3			-0.3	(-0.9, 0.3)
Poland						280	2.2	(1.9, 2.5)		-2.6			-2.6	(-7.3, 2.4)
Slovakia		1202	3.8	(3.5, 4.0)		1266	4.9	(4.6, 5.2)		-0.1*	2.4*	2000	0.7*	(0.7, 0.7)
North-Western Europe
Denmark		1201	2.7	(2.6, 2.9)		1797	3.4	(3.2, 3.5)		-0.4*	3.2*	2000	0.8*	(0.7, 0.8)
Iceland		33	2.3	(1.5, 3.1)		72	2.8	(2.1, 3.5)		0.7			0.7	(-1.9, 3.4)
Ireland						1080	3.2	(3.0, 3.4)		6.7*			6.7*	(6.2, 7.2)
Norway		418	1.3	(1.1, 1.4)		939	2.1	(1.9, 2.2)		-0.7	3.4	1995	1.4	(-0.1, 2.9)
Sweden1		3063	3.6	(3.4, 3.7)		2820	3.1	(2.9, 3.2)		-0.9			-0.9	(-2.5, 0.7)
United Kingdom						20844	3.4	(3.4, 3.5)		4.4*			4.4*	(3.9, 4.9)
North-Eastern Europe
Estonia						475	3.4	(3.0, 3.7)		0.8*			0.8*	(0.1, 1.4)
Finland1		1043	3	(2.8, 3.2)		2481	3.9	(3.7, 4.1)		0.7			0.7	(-0.5, 1.8)
Latvia						439	3.4	(3.1, 3.8)		1.7*			1.7*	(0.6, 2.8)
Lithuania						992	3.2	(3.0, 3.4)		1.9*			1.9*	(0.3, 3.5)
Southern Europe
Croatia						2518	5.4	(5.1, 5.6)		2.2			2.2	(-1.0, 5.4)
Italy		270	5.2	(4.6, 5.9)		934	9.8	(9.0, 10.5)		5.2*	-2.6	2000	2.5*	(0.9, 4.1)
Malta						103	2.5	(2.0, 3.1)		3.8			3.8	(-0.3, 8.1)
Slovenia						833	3.9	(3.6, 4.2)		4.1*			4.1*	(2.2, 6.0)
Spain		214	3.8	(3.3, 4.4)		467	5.8	(5.2, 6.4)		1.9*			1.9*	(0.9, 2.9)
Western Europe
Austria						298	4.3	(3.8, 4.8)		2.6			2.6	(-0.9, 6.3)
France		436	2.9	(2.6, 3.2)		2227	7.1	(6.8, 7.5)		5.5*	0.8	1995	3.1*	(2.1, 4.1)
Germany		235	2.6	(2.2, 2.9)		633	5.4	(4.9, 5.9)		2.8*			2.8*	(2.1, 3.6)
The Netherlands						2675	1.8	(1.7, 1.9)		2.4*			2.4*	(0.2, 4.7)
Switzerland		369	4	(3.6, 4.5)		769	6.2	(5.7, 6.6)		1.9*			1.9*	(1.1, 2.7)
North America
Canada		1527	1.4	(1.3, 1.5)		8189	3.8	(3.7, 3.9)		3.4*			3.4*	(2.9, 3.9)
Costa Rica		54	2.9	(2.0, 3.7)		777	3.6	(3.3, 3.9)		1.4*			1.4*	(0.2, 2.7)
Puerto Rico		382	2.3	(2.1, 2.6)		1705	5	(4.7, 5.2)		3.2*			3.2*	(1.8, 4.5)
United States2		2539	1.8	(1.8, 1.9)		13130	5.8	(5.7, 5.9)		4.0*			4.0*	(3.9, 4.2)
South America
Brazil						221	3.4	(3.0, 3.9)		2.1			2.1	(-7.6, 12.8)
Colombia						470	3.9	(3.5, 4.3)		2.8*			2.8*	(2.1, 3.6)
Ecuador						417	4.2	(3.7, 4.7)		2.6*			2.6*	(0.8, 4.3)
Oceania
Australia						6291	4.3	(4.2, 4.4)		4.9*			4.9*	(4.4, 5.3)
New Zealand						1413	4.1	(3.8, 4.3)		3.4*			3.4*	(2.9, 4.0)
*Statistically significant at the 0.05 level
NRegistry contributed national level data
1Data provided by the NORDCAN database for years 2008-2012
2Includes SEER 9 registries (Atlanta, Connecticut, Detroit, Hawaii, Iowa, New Mexico, San Fransisco-Oakland, Seattle-Puget Sound, and Utah)

## Sheet: TableS3
Supplemental Table S3. Age‐adjusted female early‐onset (20-49 years of age) colorectal cancer incidence rates per 100,000 person‐years.
20-49 Years	2001-2002						2017-2018						Trend 1	Trend 2	Joinpoint 1	AAPC	AAPC 95% CI
	Cases	Rate	95% CI	IRR	95% CI		Cases	Rate	95% CI	IRR	95% CI		APC (%)	APC (%)		(%)
All Colorectal Cancer
Non-Hispanic White	8046	9.1207	(8.92, 9.32)	1	–		7697	10.9119	(10.67, 11.16)	1	–		1.33*			1.33*	(1.00, 1.66)
Non-Hispanic Black	1936	12.518	(11.97, 13.09)	1.37248	(1.31, 1.44)		2012	12.2289	(11.70, 12.78)	1.12069	(1.07, 1.18)		-0.13			-0.13	(-0.59, 0.33)
Hispanic	1059	7.6898	(7.23, 8.17)	0.843115	(0.79, 0.90)		2158	9.5462	(9.15, 9.96)	0.874843	(0.83, 0.92)		0.13	4.29	2013-2014	1.16*	(0.01, 2.32)
American Indian/Alaskan Native	103	9.9694	(8.14, 12.09)	1.09305	(0.90, 1.33)		135	13.7756	(11.54, 16.31)	1.26244	(1.06, 1.50)		2.16*			2.16*	(0.85, 3.49)
Asian/Pacific Islander	498	8.5242	(7.79, 9.31)	0.934599	(0.85, 1.02)		815	8.721	(8.13, 9.34)	0.799219	(0.74, 0.86)		0.15			0.15	(-0.19, 0.50)
Proximal Colon Cancer
Non-Hispanic White	2214	2.5039	(2.40, 2.61)	1	–		1767	2.4925	(2.38, 2.61)	1	–		0.20			0.20	(-0.20, 0.61)
Non-Hispanic Black	738	4.7763	(4.44, 5.13)	1.90754	(1.76, 2.07)		705	4.3053	(3.99, 4.64)	1.7273	(1.58, 1.88)		-0.68*			-0.68*	(-0.96, -0.41)
Hispanic	296	2.1646	(1.92, 2.43)	0.864491	(0.77, 0.98)		513	2.2819	(2.09, 2.49)	0.915507	(0.83, 1.01)		0.18			0.18	(-1.24, 1.62)
American Indian/Alaskan Native	23	2.2112	(1.40, 3.32)	0.883102	(0.59, 1.33)		19	1.9232	(1.16, 2.99)	0.771595	(0.49, 1.21)		-0.11			-0.11	(-3.61, 3.52)
Asian/Pacific Islander	153	2.6032	(2.21, 3.05)	1.03966	(0.88, 1.22)		167	1.778	(1.52, 2.07)	0.71334	(0.61, 0.84)		-1.30			-1.30	(-2.89, 0.32)
Distal Colon Cancer
Non-Hispanic White	2382	2.6978	(2.59, 2.81)	1	–		2369	3.3686	(3.23, 3.51)	1	–		1.66*			1.66*	(1.29, 2.04)
Non-Hispanic Black	540	3.4958	(3.21, 3.80)	1.2958	(1.18, 1.42)		560	3.398	(3.12, 3.69)	1.00873	(0.92, 1.11)		-0.29			-0.29	(-0.86, 0.28)
Hispanic	323	2.3794	(2.12, 2.66)	0.881978	(0.79, 0.99)		701	3.1036	(2.88, 3.34)	0.921332	(0.85, 1.00)		1.14*			1.14*	(0.23, 2.06)
American Indian/Alaskan Native	31	2.9949	(2.03, 4.25)	1.11013	(0.78, 1.58)		54	5.5132	(4.14, 7.19)	1.63664	(1.25, 2.14)		4.03*			4.03*	(0.41, 7.78)
Asian/Pacific Islander	161	2.8001	(2.38, 3.27)	1.03792	(0.88, 1.22)		300	3.2177	(2.86, 3.60)	0.955204	(0.85, 1.08)		0.33			0.33	(-0.55, 1.22)
Rectal Cancer
Non-Hispanic White	3100	3.5199	(3.40, 3.65)	1	–		3282	4.659	(4.50, 4.82)	1	–		1.90*			1.90*	(1.45, 2.35)
Non-Hispanic Black	538	3.4698	(3.18, 3.78)	0.985767	(0.90, 1.08)		643	3.8987	(3.60, 4.21)	0.83681	(0.77, 0.91)		0.92			0.92	(-0.06, 1.91)
Hispanic	380	2.7259	(2.45, 3.02)	0.774425	(0.70, 0.86)		833	3.6672	(3.42, 3.93)	0.787122	(0.73, 0.85)		1.59*			1.59*	(0.64, 2.56)
American Indian/Alaskan Native	42	4.0744	(2.94, 5.50)	1.15753	(0.85, 1.57)		56	5.7576	(4.34, 7.47)	1.2358	(0.95, 1.61)		2.45*			2.45*	(0.90, 4.03)
Asian/Pacific Islander	171	2.8998	(2.48, 3.37)	0.82383	(0.71, 0.96)		323	3.4636	(3.10, 3.86)	0.743421	(0.66, 0.83)		0.73			0.73	(-0.16, 1.62)
*Statistically significant at the 0.05 level.
IRR, incidence rate ratio; CI, confidence interval; APC, annual percent change; AAPC, average annual percent change.
