# Supplementary material for: Racial Disparities and Sex Differences in Early- and Late-Onset Colorectal Cancer Incidence, 2001–2018
Source: Front Oncol. 2021 Sep 9;11:734998. doi: 10.3389/fonc.2021.734998 (PMC8459723; doi:10.3389/fonc.2021.734998)
Supplement: Supplementary file 9 [file Table_4.xlsx]

## Sheet: T1_age
Table 1. Age-adjusted liver cancer incidence rates per 100,000 person-years (1978-1982 and 2008-2012).
Age		2001				2016				Trend 1	Trend 2	Joinpoint	AAPC	AAPC 95% CI
		Cases	Rate	95% CI		Cases	Rate	95% CI		APC (%)	APC (%)		(%)
20-49
Proximal
Cecum
Ascending
Transverse
Distal
Decending
Sigmoid
Rectal
Rectosigmoid Junction
Rectum
50-74
Proximal
Cecum
Ascending
Transverse
Distal
Decending
Sigmoid
Rectal
Rectosigmoid Junction
Rectum
Uganda						365	8.1	(7.0, 9.1)		2.6			2.6	(-3.8, 9.5)
Eastern Asia
China						17579	13.5	(13.3, 13.7)		-1.9*			-1.9*	(-2.3, -1.4)
Japan		9485	16.2	(15.9, 16.6)		23325	14.3	(14.1, 14.5)		2.5	-4.0*	1995	-0.8	(-1.8, 0.2)
Korea						14243	20.4	(20.0, 20.7)		-2.2*			-2.2*	(-3.2, -1.2)
South-Eastern Asia
Phillipines						2331	8.8	(8.4, 9.2)		-1.7*			-1.7*	(-2.7, -0.6)
Thailand						2381	20.4	(19.5, 21.3)		2.3*			2.3*	(0.2, 4.4)
South-Western Asia
India						2745	3	(2.9, 3.2)		1.7*			1.7*	(1.2, 2.1)
Israel		495	2	(1.8, 2.2)		1026	1.9	(1.8, 2.1)		-1.7			-1.7	(-4.3, 0.9)
Kuwait		26	2.6	(1.5, 3.6)		142	4.1	(3.4, 4.8)		-0.5			-0.5	(-2.7, 1.8)
Central and Eastern Europe
Belarus						2007	2.6	(2.4, 2.7)		-0.8			-0.8	(-2.3, 0.7)
Czech Republic						4546	4.3	(4.2, 4.5)		-0.3			-0.3	(-0.9, 0.3)
Poland						280	2.2	(1.9, 2.5)		-2.6			-2.6	(-7.3, 2.4)
Slovakia		1202	3.8	(3.5, 4.0)		1266	4.9	(4.6, 5.2)		-0.1*	2.4*	2000	0.7*	(0.7, 0.7)
North-Western Europe
Denmark		1201	2.7	(2.6, 2.9)		1797	3.4	(3.2, 3.5)		-0.4*	3.2*	2000	0.8*	(0.7, 0.8)
Iceland		33	2.3	(1.5, 3.1)		72	2.8	(2.1, 3.5)		0.7			0.7	(-1.9, 3.4)
Ireland						1080	3.2	(3.0, 3.4)		6.7*			6.7*	(6.2, 7.2)
Norway		418	1.3	(1.1, 1.4)		939	2.1	(1.9, 2.2)		-0.7	3.4	1995	1.4	(-0.1, 2.9)
Sweden1		3063	3.6	(3.4, 3.7)		2820	3.1	(2.9, 3.2)		-0.9			-0.9	(-2.5, 0.7)
United Kingdom						20844	3.4	(3.4, 3.5)		4.4*			4.4*	(3.9, 4.9)
North-Eastern Europe
Estonia						475	3.4	(3.0, 3.7)		0.8*			0.8*	(0.1, 1.4)
Finland1		1043	3	(2.8, 3.2)		2481	3.9	(3.7, 4.1)		0.7			0.7	(-0.5, 1.8)
Latvia						439	3.4	(3.1, 3.8)		1.7*			1.7*	(0.6, 2.8)
Lithuania						992	3.2	(3.0, 3.4)		1.9*			1.9*	(0.3, 3.5)
Southern Europe
Croatia						2518	5.4	(5.1, 5.6)		2.2			2.2	(-1.0, 5.4)
Italy		270	5.2	(4.6, 5.9)		934	9.8	(9.0, 10.5)		5.2*	-2.6	2000	2.5*	(0.9, 4.1)
Malta						103	2.5	(2.0, 3.1)		3.8			3.8	(-0.3, 8.1)
Slovenia						833	3.9	(3.6, 4.2)		4.1*			4.1*	(2.2, 6.0)
Spain		214	3.8	(3.3, 4.4)		467	5.8	(5.2, 6.4)		1.9*			1.9*	(0.9, 2.9)
Western Europe
Austria						298	4.3	(3.8, 4.8)		2.6			2.6	(-0.9, 6.3)
France		436	2.9	(2.6, 3.2)		2227	7.1	(6.8, 7.5)		5.5*	0.8	1995	3.1*	(2.1, 4.1)
Germany		235	2.6	(2.2, 2.9)		633	5.4	(4.9, 5.9)		2.8*			2.8*	(2.1, 3.6)
The Netherlands						2675	1.8	(1.7, 1.9)		2.4*			2.4*	(0.2, 4.7)
Switzerland		369	4	(3.6, 4.5)		769	6.2	(5.7, 6.6)		1.9*			1.9*	(1.1, 2.7)
North America
Canada		1527	1.4	(1.3, 1.5)		8189	3.8	(3.7, 3.9)		3.4*			3.4*	(2.9, 3.9)
Costa Rica		54	2.9	(2.0, 3.7)		777	3.6	(3.3, 3.9)		1.4*			1.4*	(0.2, 2.7)
Puerto Rico		382	2.3	(2.1, 2.6)		1705	5	(4.7, 5.2)		3.2*			3.2*	(1.8, 4.5)
United States2		2539	1.8	(1.8, 1.9)		13130	5.8	(5.7, 5.9)		4.0*			4.0*	(3.9, 4.2)
South America
Brazil						221	3.4	(3.0, 3.9)		2.1			2.1	(-7.6, 12.8)
Colombia						470	3.9	(3.5, 4.3)		2.8*			2.8*	(2.1, 3.6)
Ecuador						417	4.2	(3.7, 4.7)		2.6*			2.6*	(0.8, 4.3)
Oceania
Australia						6291	4.3	(4.2, 4.4)		4.9*			4.9*	(4.4, 5.3)
New Zealand						1413	4.1	(3.8, 4.3)		3.4*			3.4*	(2.9, 4.0)
*Statistically significant at the 0.05 level
NRegistry contributed national level data
1Data provided by the NORDCAN database for years 2008-2012
2Includes SEER 9 registries (Atlanta, Connecticut, Detroit, Hawaii, Iowa, New Mexico, San Fransisco-Oakland, Seattle-Puget Sound, and Utah)

## Sheet: TableS4
Supplemental Table S4. Age‐adjusted early‐onset (20‐44 years of age) colorectal cancer incidence rates per 100,000 person‐years.
20-44 Years	2001-2002						2017-2018						Trend 1	Trend 2	Joinpoint 1	AAPC	AAPC 95% CI
	Cases	Rate	95% CI	IRR	95% CI		Cases	Rate	95% CI	IRR	95% CI		APC (%)	APC (%)		(%)
All Colorectal Cancer
Non-Hispanic White	8712	6.2467	(6.12, 6.38)	1	–		8966	8.1945	(8.02, 8.37)	1	–		1.77*			1.77*	(1.43, 2.11)
Non-Hispanic Black	1905	7.7044	(7.36, 8.06)	1.23336	(1.17, 1.30)		2199	8.6275	(8.27, 9.00)	1.05284	(1.00, 1.10)		2.45	0.08	2005-2006	0.67	(-0.04, 1.38)
Hispanic	1369	5.181	(4.91, 5.47)	0.829398	(0.78, 0.88)		2675	6.7381	(6.48, 7.00)	0.822271	(0.79, 0.86)		0.60	4.27*	2013-2014	1.51*	(0.78, 2.23)
American Indian/Alaskan Native	116	6.9402	(5.73, 8.32)	1.11102	(0.93, 1.33)		145	9.1725	(7.72, 10.80)	1.11935	(0.95, 1.32)		2.50*			2.50*	(1.23, 3.79)
Asian/Pacific Islander	561	5.8104	(5.34, 6.31)	0.930155	(0.85, 1.01)		905	6.1127	(5.72, 6.53)	0.745952	(0.70, 0.80)		0.25			0.25	(-0.37, 0.88)
Proximal Colon Cancer
Non-Hispanic White	2464	1.7694	(1.70, 1.84)	1	–		2099	1.9096	(1.83, 1.99)	1	–		0.48*			0.48*	(0.05, 0.92)
Non-Hispanic Black	675	2.7299	(2.53, 2.94)	1.54284	(1.42, 1.68)		745	2.9449	(2.74, 3.17)	1.54216	(1.42, 1.68)		0.19			0.19	(-0.24, 0.63)
Hispanic	384	1.437	(1.29, 1.59)	0.81214	(0.73, 0.90)		701	1.7761	(1.65, 1.91)	0.93009	(0.85, 1.01)		-0.12	4.93	2013-2014	1.12	(-0.20, 2.46)
American Indian/Alaskan Native	31	1.8421	(1.25, 2.61)	1.04109	(0.73, 1.48)		26	1.6231	(1.05, 2.38)	0.849969	(0.58, 1.25)		0.55			0.55	(-1.44, 2.57)
Asian/Pacific Islander	153	1.5605	(1.32, 1.83)	0.881937	(0.75, 1.04)		205	1.3677	(1.19, 1.57)	0.716223	(0.62, 0.83)		-0.62			-0.62	(-1.42, 0.20)
Distal Colon Cancer
Non-Hispanic White	2292	1.6412	(1.57, 1.71)	1	–		2568	2.3624	(2.27, 2.46)	1	–		2.39*			2.39*	(2.01, 2.78)
Non-Hispanic Black	490	1.984	(1.81, 2.17)	1.20887	(1.10, 1.33)		588	2.3128	(2.13, 2.51)	0.979004	(0.90, 1.07)		0.81*			0.81*	(0.35, 1.28)
Hispanic	343	1.3262	(1.19, 1.48)	0.808067	(0.72, 0.91)		779	1.9637	(1.83, 2.11)	0.831231	(0.77, 0.90)		2.08*			2.08*	(1.14, 3.04)
American Indian/Alaskan Native	34	2.0319	(1.41, 2.84)	1.23806	(0.88, 1.74)		37	2.3133	(1.62, 3.19)	0.979216	(0.71, 1.35)		2.07			2.07	(-0.64, 4.85)
Asian/Pacific Islander	134	1.4143	(1.18, 1.68)	0.861748	(0.72, 1.03)		275	1.8647	(1.65, 2.10)	0.789324	(0.70, 0.89)		0.58			0.58	(-0.66, 1.84)
Rectal Cancer
Non-Hispanic White	3510	2.5147	(2.43, 2.60)	1	–		3931	3.5918	(3.48, 3.71)	1	–		3.21*	1.46*	2009-2010	2.33*	(1.99, 2.68)
Non-Hispanic Black	600	2.4232	(2.23, 2.63)	0.963614	(0.88, 1.05)		757	2.9451	(2.74, 3.16)	0.819951	(0.76, 0.89)		0.92			0.92	(-0.03, 1.87)
Hispanic	558	2.1119	(1.94, 2.30)	0.839822	(0.77, 0.92)		1064	2.6639	(2.51, 2.83)	0.741662	(0.69, 0.79)		0.63	4.33	2013-2014	1.55*	(0.56, 2.54)
American Indian/Alaskan Native	42	2.5254	(1.82, 3.41)	1.00425	(0.74, 1.36)		74	4.7696	(3.74, 5.99)	1.32791	(1.06, 1.67)		3.94*			3.94*	(2.29, 5.60)
Asian/Pacific Islander	248	2.5582	(2.25, 2.90)	1.0173	(0.89, 1.16)		399	2.7129	(2.45, 2.99)	0.755304	(0.68, 0.84)		0.69			0.69	(-0.32, 1.71)
*Statistically significant at the 0.05 level.
IRR, incidence rate ratio; CI, confidence interval; APC, annual percent change; AAPC, average annual percent change.
