# Supplementary material for: Racial Disparities and Sex Differences in Early- and Late-Onset Colorectal Cancer Incidence, 2001–2018
Source: Front Oncol. 2021 Sep 9;11:734998. doi: 10.3389/fonc.2021.734998 (PMC8459723; doi:10.3389/fonc.2021.734998)
Supplement: Supplementary file 10 [file Table_5.xlsx]

## Sheet: T1_age
Table 1. Age-adjusted liver cancer incidence rates per 100,000 person-years (1978-1982 and 2008-2012).
Age		2001				2016				Trend 1	Trend 2	Joinpoint	AAPC	AAPC 95% CI
		Cases	Rate	95% CI		Cases	Rate	95% CI		APC (%)	APC (%)		(%)
20-49
Proximal
Cecum
Ascending
Transverse
Distal
Decending
Sigmoid
Rectal
Rectosigmoid Junction
Rectum
50-74
Proximal
Cecum
Ascending
Transverse
Distal
Decending
Sigmoid
Rectal
Rectosigmoid Junction
Rectum
Uganda						365	8.1	(7.0, 9.1)		2.6			2.6	(-3.8, 9.5)
Eastern Asia
China						17579	13.5	(13.3, 13.7)		-1.9*			-1.9*	(-2.3, -1.4)
Japan		9485	16.2	(15.9, 16.6)		23325	14.3	(14.1, 14.5)		2.5	-4.0*	1995	-0.8	(-1.8, 0.2)
Korea						14243	20.4	(20.0, 20.7)		-2.2*			-2.2*	(-3.2, -1.2)
South-Eastern Asia
Phillipines						2331	8.8	(8.4, 9.2)		-1.7*			-1.7*	(-2.7, -0.6)
Thailand						2381	20.4	(19.5, 21.3)		2.3*			2.3*	(0.2, 4.4)
South-Western Asia
India						2745	3	(2.9, 3.2)		1.7*			1.7*	(1.2, 2.1)
Israel		495	2	(1.8, 2.2)		1026	1.9	(1.8, 2.1)		-1.7			-1.7	(-4.3, 0.9)
Kuwait		26	2.6	(1.5, 3.6)		142	4.1	(3.4, 4.8)		-0.5			-0.5	(-2.7, 1.8)
Central and Eastern Europe
Belarus						2007	2.6	(2.4, 2.7)		-0.8			-0.8	(-2.3, 0.7)
Czech Republic						4546	4.3	(4.2, 4.5)		-0.3			-0.3	(-0.9, 0.3)
Poland						280	2.2	(1.9, 2.5)		-2.6			-2.6	(-7.3, 2.4)
Slovakia		1202	3.8	(3.5, 4.0)		1266	4.9	(4.6, 5.2)		-0.1*	2.4*	2000	0.7*	(0.7, 0.7)
North-Western Europe
Denmark		1201	2.7	(2.6, 2.9)		1797	3.4	(3.2, 3.5)		-0.4*	3.2*	2000	0.8*	(0.7, 0.8)
Iceland		33	2.3	(1.5, 3.1)		72	2.8	(2.1, 3.5)		0.7			0.7	(-1.9, 3.4)
Ireland						1080	3.2	(3.0, 3.4)		6.7*			6.7*	(6.2, 7.2)
Norway		418	1.3	(1.1, 1.4)		939	2.1	(1.9, 2.2)		-0.7	3.4	1995	1.4	(-0.1, 2.9)
Sweden1		3063	3.6	(3.4, 3.7)		2820	3.1	(2.9, 3.2)		-0.9			-0.9	(-2.5, 0.7)
United Kingdom						20844	3.4	(3.4, 3.5)		4.4*			4.4*	(3.9, 4.9)
North-Eastern Europe
Estonia						475	3.4	(3.0, 3.7)		0.8*			0.8*	(0.1, 1.4)
Finland1		1043	3	(2.8, 3.2)		2481	3.9	(3.7, 4.1)		0.7			0.7	(-0.5, 1.8)
Latvia						439	3.4	(3.1, 3.8)		1.7*			1.7*	(0.6, 2.8)
Lithuania						992	3.2	(3.0, 3.4)		1.9*			1.9*	(0.3, 3.5)
Southern Europe
Croatia						2518	5.4	(5.1, 5.6)		2.2			2.2	(-1.0, 5.4)
Italy		270	5.2	(4.6, 5.9)		934	9.8	(9.0, 10.5)		5.2*	-2.6	2000	2.5*	(0.9, 4.1)
Malta						103	2.5	(2.0, 3.1)		3.8			3.8	(-0.3, 8.1)
Slovenia						833	3.9	(3.6, 4.2)		4.1*			4.1*	(2.2, 6.0)
Spain		214	3.8	(3.3, 4.4)		467	5.8	(5.2, 6.4)		1.9*			1.9*	(0.9, 2.9)
Western Europe
Austria						298	4.3	(3.8, 4.8)		2.6			2.6	(-0.9, 6.3)
France		436	2.9	(2.6, 3.2)		2227	7.1	(6.8, 7.5)		5.5*	0.8	1995	3.1*	(2.1, 4.1)
Germany		235	2.6	(2.2, 2.9)		633	5.4	(4.9, 5.9)		2.8*			2.8*	(2.1, 3.6)
The Netherlands						2675	1.8	(1.7, 1.9)		2.4*			2.4*	(0.2, 4.7)
Switzerland		369	4	(3.6, 4.5)		769	6.2	(5.7, 6.6)		1.9*			1.9*	(1.1, 2.7)
North America
Canada		1527	1.4	(1.3, 1.5)		8189	3.8	(3.7, 3.9)		3.4*			3.4*	(2.9, 3.9)
Costa Rica		54	2.9	(2.0, 3.7)		777	3.6	(3.3, 3.9)		1.4*			1.4*	(0.2, 2.7)
Puerto Rico		382	2.3	(2.1, 2.6)		1705	5	(4.7, 5.2)		3.2*			3.2*	(1.8, 4.5)
United States2		2539	1.8	(1.8, 1.9)		13130	5.8	(5.7, 5.9)		4.0*			4.0*	(3.9, 4.2)
South America
Brazil						221	3.4	(3.0, 3.9)		2.1			2.1	(-7.6, 12.8)
Colombia						470	3.9	(3.5, 4.3)		2.8*			2.8*	(2.1, 3.6)
Ecuador						417	4.2	(3.7, 4.7)		2.6*			2.6*	(0.8, 4.3)
Oceania
Australia						6291	4.3	(4.2, 4.4)		4.9*			4.9*	(4.4, 5.3)
New Zealand						1413	4.1	(3.8, 4.3)		3.4*			3.4*	(2.9, 4.0)
*Statistically significant at the 0.05 level
NRegistry contributed national level data
1Data provided by the NORDCAN database for years 2008-2012
2Includes SEER 9 registries (Atlanta, Connecticut, Detroit, Hawaii, Iowa, New Mexico, San Fransisco-Oakland, Seattle-Puget Sound, and Utah)

## Sheet: TableS5
Supplemental Table S5. Age‐adjusted early‐onset (<50 years of age) colorectal cancer incidence rates per 100,000 person‐years.
<50 Years	2001-2002						2017-2018						Trend 1	Trend 2	Joinpoint 1	AAPC	AAPC 95% CI
	Cases	Rate	95% CI	IRR	95% CI		Cases	Rate	95% CI	IRR	95% CI		APC (%)	APC (%)		(%)
All Colorectal Cancer
Non-Hispanic White	17390	5.9623	(5.87, 6.05)	1	–		17811	7.5818	(7.47, 7.69)	1	–		1.61*			1.61*	(1.40, 1.82)
Non-Hispanic Black	3806	7.8951	(7.65, 8.15)	1.32417	(1.28, 1.37)		4150	8.0222	(7.78, 8.27)	1.05809	(1.02, 1.09)		0.05			0.05	(-0.25, 0.34)
Hispanic	2270	4.8612	(4.66, 5.07)	0.815323	(0.78, 0.85)		4651	6.0694	(5.90, 6.25)	0.800522	(0.78, 0.83)		0.28	3.57	2013-2014	1.09*	(0.16, 2.03)
American Indian/Alaskan Native	186	5.6278	(4.85, 6.49)	0.943897	(0.82, 1.09)		292	9.1657	(8.14, 10.28)	1.20891	(1.08, 1.36)		3.14*			3.14*	(2.30, 4.00)
Asian/Pacific Islander	1012	5.4738	(5.14, 5.82)	0.918069	(0.86, 0.98)		1714	5.8662	(5.59, 6.15)	0.773721	(0.74, 0.81)		0.40			0.40	(-0.01, 0.81)
Proximal Colon Cancer
Non-Hispanic White	4931	1.6928	(1.65, 1.74)	1	–		4230	1.7949	(1.74, 1.85)	1	–		0.44*			0.44*	(0.18, 0.70)
Non-Hispanic Black	1414	2.9349	(2.78, 3.09)	1.73375	(1.63, 1.84)		1471	2.8502	(2.71, 3.00)	1.58794	(1.50, 1.69)		-0.22			-0.22	(-0.55, 0.11)
Hispanic	646	1.3803	(1.27, 1.49)	0.815395	(0.75, 0.89)		1186	1.5495	(1.46, 1.64)	0.863279	(0.81, 0.92)		0.27			0.27	(-0.58, 1.13)
American Indian/Alaskan Native	49	1.4761	(1.09, 1.95)	0.871987	(0.66, 1.16)		57	1.7721	(1.34, 2.29)	0.987297	(0.76, 1.28)		1.53*			1.53*	(0.02, 3.06)
Asian/Pacific Islander	277	1.4863	(1.32, 1.67)	0.878013	(0.78, 0.99)		367	1.2495	(1.12, 1.38)	0.696139	(0.63, 0.77)		-0.55			-0.55	(-1.36, 0.26)
Distal Colon Cancer
Non-Hispanic White	4667	1.5965	(1.55, 1.64)	1	–		5156	2.2003	(2.14, 2.26)	1	–		2.15*			2.15*	(1.90, 2.40)
Non-Hispanic Black	985	2.0452	(1.92, 2.18)	1.28105	(1.20, 1.37)		1075	2.0837	(1.96, 2.21)	0.947007	(0.89, 1.01)		0.18			0.18	(-0.27, 0.64)
Hispanic	582	1.2667	(1.16, 1.37)	0.793423	(0.73, 0.86)		1346	1.7577	(1.66, 1.85)	0.798846	(0.75, 0.85)		1.42*			1.42*	(0.61, 2.24)
American Indian/Alaskan Native	52	1.5717	(1.17, 2.06)	0.984466	(0.75, 1.29)		85	2.6538	(2.12, 3.28)	1.20611	(0.97, 1.49)		3.08*			3.08*	(0.84, 5.36)
Asian/Pacific Islander	270	1.4807	(1.31, 1.67)	0.927466	(0.82, 1.05)		524	1.7951	(1.64, 1.96)	0.815843	(0.75, 0.89)		0.48			0.48	(-0.28, 1.25)
Rectal Cancer
Non-Hispanic White	6931	2.3757	(2.32, 2.43)	1	–		7750	3.2996	(3.23, 3.37)	1	–		2.16*			2.16*	(1.86, 2.47)
Non-Hispanic Black	1146	2.3743	(2.24, 2.52)	0.999411	(0.94, 1.06)		1396	2.6889	(2.55, 2.83)	0.814917	(0.77, 0.86)		0.56			0.56	(-0.37, 1.50)
Hispanic	904	1.9291	(1.80, 2.06)	0.812013	(0.76, 0.87)		1891	2.4634	(2.35, 2.58)	0.746575	(0.71, 0.79)		0.61	3.94	2013-2014	1.43*	(0.62, 2.26)
American Indian/Alaskan Native	74	2.2465	(1.76, 2.82)	0.945616	(0.75, 1.19)		136	4.3187	(3.62, 5.11)	1.30886	(1.10, 1.55)		4.06*			4.06*	(2.88, 5.25)
Asian/Pacific Islander	423	2.2768	(2.06, 2.51)	0.95837	(0.87, 1.06)		767	2.633	(2.45, 2.83)	0.797976	(0.74, 0.86)		0.96*			0.96*	(0.38, 1.54)
*Statistically significant at the 0.05 level.
IRR, incidence rate ratio; CI, confidence interval; APC, annual percent change; AAPC, average annual percent change.
