# Supplementary material for: Racial Disparities and Sex Differences in Early- and Late-Onset Colorectal Cancer Incidence, 2001–2018
Source: Front Oncol. 2021 Sep 9;11:734998. doi: 10.3389/fonc.2021.734998 (PMC8459723; doi:10.3389/fonc.2021.734998)
Supplement: Supplementary file 11 [file Table_6.xlsx]

## Sheet: T1_age
Table 1. Age-adjusted liver cancer incidence rates per 100,000 person-years (1978-1982 and 2008-2012).
Age		2001				2016				Trend 1	Trend 2	Joinpoint	AAPC	AAPC 95% CI
		Cases	Rate	95% CI		Cases	Rate	95% CI		APC (%)	APC (%)		(%)
20-49
Proximal
Cecum
Ascending
Transverse
Distal
Decending
Sigmoid
Rectal
Rectosigmoid Junction
Rectum
50-74
Proximal
Cecum
Ascending
Transverse
Distal
Decending
Sigmoid
Rectal
Rectosigmoid Junction
Rectum
Uganda						365	8.1	(7.0, 9.1)		2.6			2.6	(-3.8, 9.5)
Eastern Asia
China						17579	13.5	(13.3, 13.7)		-1.9*			-1.9*	(-2.3, -1.4)
Japan		9485	16.2	(15.9, 16.6)		23325	14.3	(14.1, 14.5)		2.5	-4.0*	1995	-0.8	(-1.8, 0.2)
Korea						14243	20.4	(20.0, 20.7)		-2.2*			-2.2*	(-3.2, -1.2)
South-Eastern Asia
Phillipines						2331	8.8	(8.4, 9.2)		-1.7*			-1.7*	(-2.7, -0.6)
Thailand						2381	20.4	(19.5, 21.3)		2.3*			2.3*	(0.2, 4.4)
South-Western Asia
India						2745	3	(2.9, 3.2)		1.7*			1.7*	(1.2, 2.1)
Israel		495	2	(1.8, 2.2)		1026	1.9	(1.8, 2.1)		-1.7			-1.7	(-4.3, 0.9)
Kuwait		26	2.6	(1.5, 3.6)		142	4.1	(3.4, 4.8)		-0.5			-0.5	(-2.7, 1.8)
Central and Eastern Europe
Belarus						2007	2.6	(2.4, 2.7)		-0.8			-0.8	(-2.3, 0.7)
Czech Republic						4546	4.3	(4.2, 4.5)		-0.3			-0.3	(-0.9, 0.3)
Poland						280	2.2	(1.9, 2.5)		-2.6			-2.6	(-7.3, 2.4)
Slovakia		1202	3.8	(3.5, 4.0)		1266	4.9	(4.6, 5.2)		-0.1*	2.4*	2000	0.7*	(0.7, 0.7)
North-Western Europe
Denmark		1201	2.7	(2.6, 2.9)		1797	3.4	(3.2, 3.5)		-0.4*	3.2*	2000	0.8*	(0.7, 0.8)
Iceland		33	2.3	(1.5, 3.1)		72	2.8	(2.1, 3.5)		0.7			0.7	(-1.9, 3.4)
Ireland						1080	3.2	(3.0, 3.4)		6.7*			6.7*	(6.2, 7.2)
Norway		418	1.3	(1.1, 1.4)		939	2.1	(1.9, 2.2)		-0.7	3.4	1995	1.4	(-0.1, 2.9)
Sweden1		3063	3.6	(3.4, 3.7)		2820	3.1	(2.9, 3.2)		-0.9			-0.9	(-2.5, 0.7)
United Kingdom						20844	3.4	(3.4, 3.5)		4.4*			4.4*	(3.9, 4.9)
North-Eastern Europe
Estonia						475	3.4	(3.0, 3.7)		0.8*			0.8*	(0.1, 1.4)
Finland1		1043	3	(2.8, 3.2)		2481	3.9	(3.7, 4.1)		0.7			0.7	(-0.5, 1.8)
Latvia						439	3.4	(3.1, 3.8)		1.7*			1.7*	(0.6, 2.8)
Lithuania						992	3.2	(3.0, 3.4)		1.9*			1.9*	(0.3, 3.5)
Southern Europe
Croatia						2518	5.4	(5.1, 5.6)		2.2			2.2	(-1.0, 5.4)
Italy		270	5.2	(4.6, 5.9)		934	9.8	(9.0, 10.5)		5.2*	-2.6	2000	2.5*	(0.9, 4.1)
Malta						103	2.5	(2.0, 3.1)		3.8			3.8	(-0.3, 8.1)
Slovenia						833	3.9	(3.6, 4.2)		4.1*			4.1*	(2.2, 6.0)
Spain		214	3.8	(3.3, 4.4)		467	5.8	(5.2, 6.4)		1.9*			1.9*	(0.9, 2.9)
Western Europe
Austria						298	4.3	(3.8, 4.8)		2.6			2.6	(-0.9, 6.3)
France		436	2.9	(2.6, 3.2)		2227	7.1	(6.8, 7.5)		5.5*	0.8	1995	3.1*	(2.1, 4.1)
Germany		235	2.6	(2.2, 2.9)		633	5.4	(4.9, 5.9)		2.8*			2.8*	(2.1, 3.6)
The Netherlands						2675	1.8	(1.7, 1.9)		2.4*			2.4*	(0.2, 4.7)
Switzerland		369	4	(3.6, 4.5)		769	6.2	(5.7, 6.6)		1.9*			1.9*	(1.1, 2.7)
North America
Canada		1527	1.4	(1.3, 1.5)		8189	3.8	(3.7, 3.9)		3.4*			3.4*	(2.9, 3.9)
Costa Rica		54	2.9	(2.0, 3.7)		777	3.6	(3.3, 3.9)		1.4*			1.4*	(0.2, 2.7)
Puerto Rico		382	2.3	(2.1, 2.6)		1705	5	(4.7, 5.2)		3.2*			3.2*	(1.8, 4.5)
United States2		2539	1.8	(1.8, 1.9)		13130	5.8	(5.7, 5.9)		4.0*			4.0*	(3.9, 4.2)
South America
Brazil						221	3.4	(3.0, 3.9)		2.1			2.1	(-7.6, 12.8)
Colombia						470	3.9	(3.5, 4.3)		2.8*			2.8*	(2.1, 3.6)
Ecuador						417	4.2	(3.7, 4.7)		2.6*			2.6*	(0.8, 4.3)
Oceania
Australia						6291	4.3	(4.2, 4.4)		4.9*			4.9*	(4.4, 5.3)
New Zealand						1413	4.1	(3.8, 4.3)		3.4*			3.4*	(2.9, 4.0)
*Statistically significant at the 0.05 level
NRegistry contributed national level data
1Data provided by the NORDCAN database for years 2008-2012
2Includes SEER 9 registries (Atlanta, Connecticut, Detroit, Hawaii, Iowa, New Mexico, San Fransisco-Oakland, Seattle-Puget Sound, and Utah)

## Sheet: TableS6
Supplemental Table S6. Age‐adjusted male late‐onset (50-74 years of age) colorectal cancer incidence rates per 100,000 person‐years.
50-74 Years	2001-2002						2017-2018						Trend 1	Trend 2	Trend 3	Joinpoint 1	Joinpoint 2	AAPC	AAPC 95% CI
	Cases	Rate	95% CI	IRR	95% CI		Cases	Rate	95% CI	IRR	95% CI		APC (%)	APC (%)	APC (%)			(%)
All Colorectal Cancer
Non-Hispanic White	70574	152.847	(151.72, 153.98)	1	–		64279	97.0759	(96.31, 97.84)	1	–		-3.70*	-1.34*		2011-2012		-2.82*	(-3.16, -2.48)
Non-Hispanic Black	8972	180.599	(176.84, 184.42)	1.18156	(1.16, 1.21)		11732	125.914	(123.60, 128.26)	1.29707	(1.27, 1.32)		-2.39*					-2.39*	(-2.72, -2.06)
Hispanic	5054	131.085	(127.43, 134.81)	0.857621	(0.83, 0.88)		9175	96.739	(94.72, 98.79)	0.99653	(0.97, 1.02)		-1.97*					-1.97*	(-2.28, -1.67)
American Indian/Alaskan Native	413	124.221	(112.14, 137.22)	0.81271	(0.74, 0.90)		682	106.736	(98.77, 115.17)	1.09951	(1.02, 1.19)		-0.57					-0.57	(-1.23, 0.09)
Asian/Pacific Islander	2189	115.368	(110.50, 120.39)	0.754791	(0.72, 0.79)		3848	87.3128	(84.56, 90.14)	0.899428	(0.87, 0.93)		-1.51*					-1.51*	(-1.77, -1.25)
Proximal Colon Cancer
Non-Hispanic White	23909	52.0053	(51.35, 52.67)	1	–		21769	32.3014	(31.87, 32.74)	1	–		-3.10*					-3.10*	(-3.40, -2.80)
Non-Hispanic Black	3618	73.3845	(70.98, 75.85)	1.4111	(1.36, 1.46)		4603	50.0208	(48.56, 51.52)	1.54856	(1.50, 1.60)		-2.60*					-2.60*	(-2.99, -2.20)
Hispanic	1568	41.5744	(39.51, 43.72)	0.799426	(0.76, 0.84)		2871	31.3288	(30.16, 32.53)	0.96989	(0.93, 1.01)		-1.37	-2.87*	-0.85	2005-2006	2011-2012	-1.74*	(-1.92, -1.56)
American Indian/Alaskan Native	113	35.0096	(28.64, 42.33)	0.673193	(0.56, 0.81)		193	30.601	(26.38, 35.30)	0.947358	(0.82, 1.09)		-0.28					-0.28	(-1.41, 0.86)
Asian/Pacific Islander	537	29.484	(27.00, 32.13)	0.566942	(0.52, 0.62)		870	19.943	(18.63, 21.32)	0.617404	(0.58, 0.66)		-1.82*					-1.82*	(-2.58, -1.05)
Distal Colon Cancer
Non-Hispanic White	19877	43.0466	(42.45, 43.65)	1	–		16069	24.4727	(24.09, 24.86)	1	–		-4.95*	-1.06		2011-2012		-3.51*	(-4.03, -2.99)
Non-Hispanic Black	2370	47.9802	(46.04, 49.98)	1.11461	(1.07, 1.16)		2841	30.3191	(29.19, 31.48)	1.23889	(1.19, 1.29)		-1.66	-3.31*		2005-2006		-2.90*	(-3.46, -2.34)
Hispanic	1403	36.4408	(34.53, 38.43)	0.846543	(0.80, 0.89)		2335	24.492	(23.48, 25.53)	1.00079	(0.96, 1.05)		-2.75*					-2.75*	(-3.25, -2.24)
American Indian/Alaskan Native	107	32.8207	(26.71, 39.87)	0.762446	(0.63, 0.92)		172	26.7437	(22.85, 31.11)	1.0928	(0.94, 1.27)		-1.10*					-1.10*	(-1.69, -0.49)
Asian/Pacific Islander	728	38.3817	(35.60, 41.32)	0.891631	(0.83, 0.96)		1223	27.5683	(26.03, 29.17)	1.12649	(1.06, 1.19)		-1.97*					-1.97*	(-2.43, -1.50)
Rectal Cancer
Non-Hispanic White	23289	50.1964	(49.55, 50.85)	1	–		23422	35.8332	(35.37, 36.30)	1	–		-2.98*	-0.49*		2011-2012		-2.05*	(-2.17, -1.94)
Non-Hispanic Black	2339	46.1742	(44.30, 48.11)	0.919871	(0.88, 0.96)		3558	37.7172	(36.47, 39.00)	1.05258	(1.02, 1.09)		0.10	-1.94*		2007-2008		-1.18*	(-1.68, -0.68)
Hispanic	1814	45.9872	(43.86, 48.19)	0.916145	(0.87, 0.96)		3501	35.8808	(34.67, 37.12)	1.00133	(0.97, 1.04)		-1.48*					-1.48*	(-2.00, -0.96)
American Indian/Alaskan Native	164	47.2312	(40.07, 55.30)	0.940928	(0.81, 1.10)		276	42.9015	(37.93, 48.34)	1.19726	(1.06, 1.35)		-0.12					-0.12	(-0.97, 0.74)
Asian/Pacific Islander	847	43.4445	(40.52, 46.52)	0.86549	(0.81, 0.93)		1631	36.9446	(35.16, 38.80)	1.03102	(0.98, 1.08)		-0.95*					-0.95*	(-1.24, -0.66)
*Statistically significant at the 0.05 level.
IRR, incidence rate ratio; CI, confidence interval; APC, annual percent change; AAPC, average annual percent change.
