# Supplementary material for: Racial Disparities and Sex Differences in Early- and Late-Onset Colorectal Cancer Incidence, 2001–2018
Source: Front Oncol. 2021 Sep 9;11:734998. doi: 10.3389/fonc.2021.734998 (PMC8459723; doi:10.3389/fonc.2021.734998)
Supplement: Supplementary file 12 [file Table_7.xlsx]

## Sheet: T1_age
Table 1. Age-adjusted liver cancer incidence rates per 100,000 person-years (1978-1982 and 2008-2012).
Age		2001				2016				Trend 1	Trend 2	Joinpoint	AAPC	AAPC 95% CI
		Cases	Rate	95% CI		Cases	Rate	95% CI		APC (%)	APC (%)		(%)
20-49
Proximal
Cecum
Ascending
Transverse
Distal
Decending
Sigmoid
Rectal
Rectosigmoid Junction
Rectum
50-74
Proximal
Cecum
Ascending
Transverse
Distal
Decending
Sigmoid
Rectal
Rectosigmoid Junction
Rectum
Uganda						365	8.1	(7.0, 9.1)		2.6			2.6	(-3.8, 9.5)
Eastern Asia
China						17579	13.5	(13.3, 13.7)		-1.9*			-1.9*	(-2.3, -1.4)
Japan		9485	16.2	(15.9, 16.6)		23325	14.3	(14.1, 14.5)		2.5	-4.0*	1995	-0.8	(-1.8, 0.2)
Korea						14243	20.4	(20.0, 20.7)		-2.2*			-2.2*	(-3.2, -1.2)
South-Eastern Asia
Phillipines						2331	8.8	(8.4, 9.2)		-1.7*			-1.7*	(-2.7, -0.6)
Thailand						2381	20.4	(19.5, 21.3)		2.3*			2.3*	(0.2, 4.4)
South-Western Asia
India						2745	3	(2.9, 3.2)		1.7*			1.7*	(1.2, 2.1)
Israel		495	2	(1.8, 2.2)		1026	1.9	(1.8, 2.1)		-1.7			-1.7	(-4.3, 0.9)
Kuwait		26	2.6	(1.5, 3.6)		142	4.1	(3.4, 4.8)		-0.5			-0.5	(-2.7, 1.8)
Central and Eastern Europe
Belarus						2007	2.6	(2.4, 2.7)		-0.8			-0.8	(-2.3, 0.7)
Czech Republic						4546	4.3	(4.2, 4.5)		-0.3			-0.3	(-0.9, 0.3)
Poland						280	2.2	(1.9, 2.5)		-2.6			-2.6	(-7.3, 2.4)
Slovakia		1202	3.8	(3.5, 4.0)		1266	4.9	(4.6, 5.2)		-0.1*	2.4*	2000	0.7*	(0.7, 0.7)
North-Western Europe
Denmark		1201	2.7	(2.6, 2.9)		1797	3.4	(3.2, 3.5)		-0.4*	3.2*	2000	0.8*	(0.7, 0.8)
Iceland		33	2.3	(1.5, 3.1)		72	2.8	(2.1, 3.5)		0.7			0.7	(-1.9, 3.4)
Ireland						1080	3.2	(3.0, 3.4)		6.7*			6.7*	(6.2, 7.2)
Norway		418	1.3	(1.1, 1.4)		939	2.1	(1.9, 2.2)		-0.7	3.4	1995	1.4	(-0.1, 2.9)
Sweden1		3063	3.6	(3.4, 3.7)		2820	3.1	(2.9, 3.2)		-0.9			-0.9	(-2.5, 0.7)
United Kingdom						20844	3.4	(3.4, 3.5)		4.4*			4.4*	(3.9, 4.9)
North-Eastern Europe
Estonia						475	3.4	(3.0, 3.7)		0.8*			0.8*	(0.1, 1.4)
Finland1		1043	3	(2.8, 3.2)		2481	3.9	(3.7, 4.1)		0.7			0.7	(-0.5, 1.8)
Latvia						439	3.4	(3.1, 3.8)		1.7*			1.7*	(0.6, 2.8)
Lithuania						992	3.2	(3.0, 3.4)		1.9*			1.9*	(0.3, 3.5)
Southern Europe
Croatia						2518	5.4	(5.1, 5.6)		2.2			2.2	(-1.0, 5.4)
Italy		270	5.2	(4.6, 5.9)		934	9.8	(9.0, 10.5)		5.2*	-2.6	2000	2.5*	(0.9, 4.1)
Malta						103	2.5	(2.0, 3.1)		3.8			3.8	(-0.3, 8.1)
Slovenia						833	3.9	(3.6, 4.2)		4.1*			4.1*	(2.2, 6.0)
Spain		214	3.8	(3.3, 4.4)		467	5.8	(5.2, 6.4)		1.9*			1.9*	(0.9, 2.9)
Western Europe
Austria						298	4.3	(3.8, 4.8)		2.6			2.6	(-0.9, 6.3)
France		436	2.9	(2.6, 3.2)		2227	7.1	(6.8, 7.5)		5.5*	0.8	1995	3.1*	(2.1, 4.1)
Germany		235	2.6	(2.2, 2.9)		633	5.4	(4.9, 5.9)		2.8*			2.8*	(2.1, 3.6)
The Netherlands						2675	1.8	(1.7, 1.9)		2.4*			2.4*	(0.2, 4.7)
Switzerland		369	4	(3.6, 4.5)		769	6.2	(5.7, 6.6)		1.9*			1.9*	(1.1, 2.7)
North America
Canada		1527	1.4	(1.3, 1.5)		8189	3.8	(3.7, 3.9)		3.4*			3.4*	(2.9, 3.9)
Costa Rica		54	2.9	(2.0, 3.7)		777	3.6	(3.3, 3.9)		1.4*			1.4*	(0.2, 2.7)
Puerto Rico		382	2.3	(2.1, 2.6)		1705	5	(4.7, 5.2)		3.2*			3.2*	(1.8, 4.5)
United States2		2539	1.8	(1.8, 1.9)		13130	5.8	(5.7, 5.9)		4.0*			4.0*	(3.9, 4.2)
South America
Brazil						221	3.4	(3.0, 3.9)		2.1			2.1	(-7.6, 12.8)
Colombia						470	3.9	(3.5, 4.3)		2.8*			2.8*	(2.1, 3.6)
Ecuador						417	4.2	(3.7, 4.7)		2.6*			2.6*	(0.8, 4.3)
Oceania
Australia						6291	4.3	(4.2, 4.4)		4.9*			4.9*	(4.4, 5.3)
New Zealand						1413	4.1	(3.8, 4.3)		3.4*			3.4*	(2.9, 4.0)
*Statistically significant at the 0.05 level
NRegistry contributed national level data
1Data provided by the NORDCAN database for years 2008-2012
2Includes SEER 9 registries (Atlanta, Connecticut, Detroit, Hawaii, Iowa, New Mexico, San Fransisco-Oakland, Seattle-Puget Sound, and Utah)

## Sheet: TableS7
Supplemental Table S7. Age‐adjusted female early‐onset (50-74 years of age) colorectal cancer incidence rates per 100,000 person‐years.
50-74 Years	2001-2002						2017-2018						Trend 1	Trend 2	Joinpoint 1	AAPC	AAPC 95% CI
	Cases	Rate	95% CI	IRR	95% CI		Cases	Rate	95% CI	IRR	95% CI		APC (%)	APC (%)		(%)
All Colorectal Cancer
Non-Hispanic White	52732	102.16	(101.29, 103.04)	1	–		47237	66.8591	(66.24, 67.48)	1	–		-3.33*	-1.54*	2011-2012	-2.66*	(-3.11, -2.22)
Non-Hispanic Black	8569	131.655	(128.87, 134.48)	1.28871	(1.26, 1.32)		10225	89.1615	(87.42, 90.93)	1.33357	(1.31, 1.36)		-2.64*			-2.64*	(-3.08, -2.21)
Hispanic	3796	82.8361	(80.21, 85.53)	0.810844	(0.78, 0.84)		6728	64.2511	(62.71, 65.82)	0.960993	(0.94, 0.99)		-1.60*			-1.60*	(-2.01, -1.19)
American Indian/Alaskan Native	350	94.1267	(84.34, 104.72)	0.921362	(0.83, 1.02)		601	82.9171	(76.33, 89.92)	1.24018	(1.14, 1.34)		-0.70*			-0.70*	(-1.36, -0.04)
Asian/Pacific Islander	1844	79.0803	(75.49, 82.80)	0.77408	(0.74, 0.81)		2952	55.8274	(53.81, 57.90)	0.835001	(0.80, 0.87)		-2.25*			-2.25*	(-2.61, -1.89)
Proximal Colon Cancer
Non-Hispanic White	22528	43.509	(42.94, 44.08)	1	–		19783	27.0585	(26.68, 27.44)	1	–		-3.04*			-3.04*	(-3.30, -2.79)
Non-Hispanic Black	3903	60.1628	(58.28, 62.09)	1.38277	(1.34, 1.43)		4777	41.6578	(40.47, 42.87)	1.53955	(1.49, 1.59)		-2.57*			-2.57*	(-3.06, -2.08)
Hispanic	1420	31.445	(29.82, 33.13)	0.722724	(0.68, 0.76)		2504	24.4223	(23.46, 25.41)	0.902574	(0.87, 0.94)		-1.70*			-1.70*	(-2.08, -1.32)
American Indian/Alaskan Native	135	36.3073	(30.33, 43.09)	0.834478	(0.70, 0.99)		226	31.3936	(27.38, 35.83)	1.16021	(1.02, 1.32)		-0.90			-0.90	(-2.09, 0.30)
Asian/Pacific Islander	551	24.2395	(22.24, 26.36)	0.557115	(0.51, 0.61)		887	16.8349	(15.74, 17.99)	0.622167	(0.58, 0.67)		-2.71*			-2.71*	(-3.32, -2.11)
Distal Colon Cancer
Non-Hispanic White	13489	26.1728	(25.73, 26.62)	1	–		10578	15.3527	(15.05, 15.66)	1	–		-4.46*	-1.44	2011-2012	-3.34*	(-4.06, -2.61)
Non-Hispanic Black	2199	33.7846	(32.38, 35.23)	1.29083	(1.23, 1.35)		2219	19.2924	(18.49, 20.12)	1.25661	(1.20, 1.32)		-3.67*			-3.67*	(-4.08, -3.27)
Hispanic	1023	22.1778	(20.83, 23.59)	0.847361	(0.80, 0.90)		1704	16.0801	(15.32, 16.87)	1.04738	(1.00, 1.10)		-2.11*			-2.11*	(-2.93, -1.29)
American Indian/Alaskan Native	96	26.0735	(21.03, 31.94)	0.996206	(0.82, 1.22)		142	19.6102	(16.48, 23.16)	1.27731	(1.08, 1.51)		-1.43			-1.43	(-3.75, 0.94)
Asian/Pacific Islander	620	26.2713	(24.23, 28.44)	1.00376	(0.93, 1.09)		932	17.5934	(16.47, 18.77)	1.14595	(1.07, 1.23)		-2.53*			-2.53*	(-2.98, -2.08)
Rectal Cancer
Non-Hispanic White	14231	27.6777	(27.22, 28.14)	1	–		14713	21.4551	(21.10, 21.81)	1	–		-2.56*	0.10	2011-2012	-1.57*	(-1.96, -1.18)
Non-Hispanic Black	1922	29.3068	(28.01, 30.65)	1.05886	(1.01, 1.11)		2660	23.2585	(22.37, 24.17)	1.08405	(1.04, 1.13)		-1.55*			-1.55*	(-1.92, -1.17)
Hispanic	1138	24.4959	(23.09, 25.97)	0.885041	(0.83, 0.94)		2160	20.2485	(19.39, 21.13)	0.943762	(0.90, 0.99)		-1.01*			-1.01*	(-1.45, -0.56)
American Indian/Alaskan Native	101	27.1141	(21.98, 33.06)	0.979637	(0.81, 1.19)		196	26.8555	(23.17, 30.95)	1.25171	(1.09, 1.44)		-0.14			-0.14	(-1.59, 1.33)
Asian/Pacific Islander	615	26.075	(24.04, 28.24)	0.942094	(0.87, 1.02)		1032	19.5259	(18.34, 20.77)	0.910082	(0.85, 0.97)		-1.57*			-1.57*	(-2.05, -1.09)
*Statistically significant at the 0.05 level.
IRR, incidence rate ratio; CI, confidence interval; APC, annual percent change; AAPC, average annual percent change.
